# Supplementary material for: Rectal Administration of Leishmania Cells Elicits a Specific, Th1-Associated IgG2a Response in Mice: New Perspectives for Mucosal Vaccination against Leishmaniasis, after the Repurposing of a Study on an Anti-Viral Vaccine Candidate
Source: Trop Med Infect Dis. 2023 Aug 9;8(8):406. doi: 10.3390/tropicalmed8080406 (PMC10458511; doi:10.3390/tropicalmed8080406)
Supplement: Supplementary file 1 [file tropicalmed-08-00406-s001.zip]

Archive with 1 entries (1 files):
- tropicalmed-2470535-supplementary.xlsx
