# Supplementary material for: Rectal Administration of Leishmania Cells Elicits a Specific, Th1-Associated IgG2a Response in Mice: New Perspectives for Mucosal Vaccination against Leishmaniasis, after the Repurposing of a Study on an Anti-Viral Vaccine Candidate
Source: Trop Med Infect Dis. 2023 Aug 9;8(8):406. doi: 10.3390/tropicalmed8080406 (PMC10458511; doi:10.3390/tropicalmed8080406)
Supplement: Supplementary file 1 [file tropicalmed-08-00406-s001.zip › tropicalmed-2470535-supplementary.xlsx]

## Sheet: Table S1
Table S1: plate layout and OD values of the first set-up of ELISA assay
		1	2	3	4	5	6	7	8	9	10	11	12
	A	Positive serum #1 (starting dilution 1:100, diluted 1:2) - coating 0,5µg/ml											Negative serum
	B
	C
	D	Positive serum #1 (starting dilution 1:100, diluted 1:2) - coating 1,0µg/ml
	E
	F
	G	Positive serum #1 (starting dilution 1:100, diluted 1:2) - coating 1,5µg/ml
	H
		1	2	3	4	5	6	7	8	9	10	11	12
	A	0.0652	0.0589	0.0518	0.049	0.0465	0.0486	0.0461	0.0489	0.0446	0.0514	0.0508	0.054
	B	0.0725	0.0576	0.053	0.0501	0.0465	0.0459	0.0462	0.0458	0.0441	0.0484	0.0471	0.0482
	C
	D	0.1246	0.0879	0.0739	0.0611	0.0546	0.0479	0.0486	0.0452	0.0443	0.0484	0.0437	0.0493
	E	0.133	0.105	0.0748	0.0613	0.0557	0.0507	0.0472	0.0498	0.0455	0.0465	0.0494	0.0482
	F
	G	0.2005	0.1509	0.1094	0.0893	0.0668	0.0569	0.0514	0.0499	0.0478	0.0482	0.047	0.0497
	H	0.2269	0.1693	0.1236	0.0937	0.0748	0.0684	0.0613	0.0568	0.0551	0.0507	0.0494	0.0519

## Sheet: Table S2
Table S2: plate layout and OD values of the second set-up of ELISA assay
		1	2	3	4	5	6	7	8	9	10	11	12
	A	Positive serum #1 (starting dilution 1:100, diluted 1:2) coating 3µg/ml											Negative serum
	B	Positive serum #2 (starting dilution 1:100, diluted 1:2) coating 3µg/ml
	C	Positive serum #3 (starting dilution 1:100, diluted 1:2) coating 3µg/ml
	D	Positive serum #4 (starting dilution 1:100, diluted 1:2) coating 3µg/ml
	E	Positive serum #5 (starting dilution 1:100, diluted 1:2) coating 3µg/ml
	F	Positive serum #3 (starting dilution 1:100, diluted 1:2) coating 4µg/ml
	G	Positive serum #4 (starting dilution 1:100, diluted 1:2) coating 4µg/ml
	H	Positive serum #5 (starting dilution 1:100, diluted 1:2) coating 4µg/ml
		1	2	3	4	5	6	7	8	9	10	11	12
		1.0005	0.8592	0.6789	0.5873	0.4358	0.3226	0.1994	0.1462	0.1113	0.0896	0.0691	0.1108
		0.575	0.4599	0.3256	0.2204	0.1755	0.1045	0.0829	0.0633	0.0541	0.0546	0.0515	0.0644
		0.6583	0.4391	0.2956	0.2001	0.1299	0.0898	0.0691	0.0572	0.0507	0.0506	0.0525	0.0531
		1.2565	1.0102	0.7035	0.5639	0.3813	0.2483	0.1654	0.1116	0.0864	0.0685	0.0634	0.0612
		1.1267	0.7808	0.5666	0.3764	0.2695	0.1673	0.1202	0.0818	0.0639	0.0541	0.0523	0.0609
		1.0145	0.7836	0.6329	0.4439	0.2673	0.1973	0.1157	0.0746	0.0644	0.0558	0.0562	0.0512
		1.6596	1.5107	1.3559	0.9575	0.7008	0.4532	0.2797	0.1718	0.1066	0.0783	0.0664	0.0621
		1.5468	1.4874	1.2123	0.8601	0.562	0.3419	0.2175	0.1411	0.0923	0.0697	0.0789	0.0613
